# Supplementary material for: Impact of Continuous Kidney Replacement Therapy and Hemoadsorption with CytoSorb on Antimicrobial Drug Removal in Critically Ill Children with Septic Shock: A Single-Center Prospective Study on a Pediatric Cohort
Source: Antibiotics (Basel). 2023 Aug 31;12(9):1395. doi: 10.3390/antibiotics12091395 (PMC10525765; doi:10.3390/antibiotics12091395)
Supplement: Supplementary file 1 [file antibiotics-12-01395-s001.zip]

Archive with 1 entries (1 files):
- antibiotics-2554763-supplementary.pdf
